# Supplementary material for: Pathological, Morphological, Cytogenomic, Biochemical and Molecular Data Support the Distinction between Colletotrichum cigarro comb. et stat. nov. and Colletotrichum kahawae
Source: Plants (Basel). 2020 Apr 14;9(4):502. doi: 10.3390/plants9040502 (PMC7238176; doi:10.3390/plants9040502)
Supplement: Supplementary file 1 [file plants-09-00502-s001.zip]

Archive with 6 entries (6 files):
- Supplementary Figure 1.docx
- Supplementary Figure 2.docx
- Supplementary Figure 3.docx
- Supplementary Figure 4.docx
- Supplementary Figure 5.docx
- Supplementary Tables.xlsx
