# Supplementary material for: Pathological, Morphological, Cytogenomic, Biochemical and Molecular Data Support the Distinction between Colletotrichum cigarro comb. et stat. nov. and Colletotrichum kahawae
Source: Plants (Basel). 2020 Apr 14;9(4):502. doi: 10.3390/plants9040502 (PMC7238176; doi:10.3390/plants9040502)
Supplement: Supplementary file 1 [file plants-09-00502-s001.zip › Supplementary Tables.xlsx]

## Sheet: Table S1
Identity	Isolate	Pathogenicity	Citrate/tartrate use
Ck	Ang6	3.2±1.3	no
Ck	Ang29	4.8±0.4	no
Ck	Ang30	3.2±1.5	no
Ck	Ang67	4.3±1.2	no
Ck	Ang81	3.7±1.3	no
Ck	Bur2	2.6±1.0	no
Ck	Cam1	3.4±1.1	no
Ck	Cam2	4.3±0.9	no
Ck	Cam5	2.3±0.8	no
Ck	Cam8	2.8±0.9	no
Ck	Eti3	2.8±1.3	no
Ck	Eti9	2.2±0.7	no
Ck	Eti20	3.9±1.4	no
Ck	Mal2	2.1±0.4	no
Ck	Que2	3.6±1.3	no
Ck	Que42	4.4±1.1	no
Ck	Que48	3.5±1.3	no
Ck	Que72	3.0±1.4	no
Ck	Que82	4.5±1.1	no
Ck	Que84	4.9±0.3	no
Ck	Rua1	4.7±0.7	no
Ck	Tan2	4.3±1.1	no
Ck	Tan13	3.8±1.3	no
Ck	Uga2	5.0±0.0	no
Ck	Uga3	5.0±0.0	no
Ck	Uga5	4.4±1.3	no
Ck	Uga6	4.8±0.6	no
Ck	Uga7	4.6±1.0	no
Ck	Uga9	4.4±1.2	no
Ck	Zim1	4.7±0.7	no
Ck	Zim12	4.7±0.7	no
Ck	Zim14	4.0±1.4	no
Cci	CBS 237.49(*)	0.0±0.0	yes
Cci	ICMP 12953	0.0±0.0	yes
Cci	ICMP 18534	0.0±0.0	yes
Cci	ICMP 18539	0.0±0.0	yes
Cci	PR432	0.0±0.0	yes
C. sp.	PR428	0.0±0.0	yes
Cc	ICMP 18542	0.0±0.0	yes
Cg	PR220	0.0±0.0	yes
Cg	PT808	0.0±0.0	yes

## Sheet: Table S2
Identity		Colony diameter (mm)
	Isolate	5 C	10 C	15 C	20 C	25 C	30 C
Ck	Ang6				42±0.8	53±1.4	3.8±0.5
Ck	Ang21	1.0±0	8.5±0.7	23.8±0.4	47.3±0.6	51.5±0.6	1.8±1
Ck	Ang29	1.5±0	8.3±1.8	27.0±0	42.3±4	53±2.4	6.0±0.3
Ck	Ang30	1.5±0	8.8±0.4	22.8±1.1	43±3.6	43±2.2	6.5±0.6
Ck	Ang67	6.1±0.9	7.6±1.3	22.5±2	28.6±2.2	39.9±2.7	4.3±2
Ck	Bur2	9.8±1.1	9.0±0.5	29.3±0.4	35.8±3.3	40.4±1.9	6.0±0.5
Ck	Cam1	2.0±0	9.5±0.7	23.5±0.7	38.3±0.6	50.5±1.7	4.0±0.4
Ck	Cam2	1.0±0	9.0±0.8	25.5±1.2	45±4.4	50.3±1	4.0±0.2
Ck	Cam3				26±0.7	31.5±1.7	1.5±0.6
Ck	Cam5	1.0±0	11.0±0.7	25.0±0.8	39.5±1.3	41.8±1.5	6.0±0.2
Ck	Cam8				40.3±1.3	47.3±1	7.5±0.6
Ck	Eti3				49.4±1.2	48.3±2.5	2.2±0.4
Ck	Eti9				37.2±0.8	45.0±0.8	4.8±0.5
Ck	Eti20				46.1±0.7	48.1±1.3	3.5±0.6
Ck	Mal2	4.8±1.8	8.5±0.7	24.8±0.4	38.8±0.9	49.3±1	7.0±0.7
Ck	Mal7				51.3±1.4	58.8±2.2	6.0±0.3
Ck	Que2	2.0±0	11.5±0.7	27.5±0.7	47.1±2	50.5±4	6.3±1.3
Ck	Que42				48.2±2.2	57.5±2.1	5.8±0.3
Ck	Que48				41.5±1.8	50.0±1.8	3.8±0.5
Ck	Que72				44.6±1.5	41.8±3	2.3±1.5
Ck	Que82				37.9±0.8	47.3±2.2	1.4±0.5
Ck	Que84				39.3±2.3	46.3±0.5	5.4±0.5
Ck	Rua1				42.0±1.3	46.5±1.9	7.0±1.2
Ck	Tan13				41.5±1.2	32.0±1.6	4.3±0.5
Ck	Tan2				46.4±1.5	53.0±1.4	6.8±2.2
Ck	Uga2	1.5±0	9.0±0.7	23.5±0.7	39.3±1.4	47.8±1.3	10.6±0.5
Ck	Uga3				45.2±1.6	52.5±1.0	6.3±1.0
Ck	Uga5				40.1±1.8	49.5±2.1	10±0.3
Ck	Uga6				47.2±1.4	54.3±1.7	3.0±0
Ck	Uga7				42.5±0.7	49.3±1.5	10.1±0.9
Ck	Uga9				42.5±0.7	45.0±2.9	8.5±1.7
Ck	Zim1				43.5±0.7	44.0±1.8	3.8±0.5
Ck	Zim12	2.0±0	10.0±0.5	22.8±0.4	40.5±4.8	48.8±2.2	7.0±0.6
Ck	Zim14				49.0±1.4	46.0±2.9	2.0±0
Cci	ICMP 18534	0.0±0	4.3±0.4	26.5±0.7	56.2±4.3	72.3±4.3	18.3±0.5
Cci	ICMP 18539	1.0±0	10.5±0.7	32.5±0.7	51.7±2.1	63.2±4.1	14.2±0.4
Cci	CBS 237.49(*)	1.0±0	3.8±1.8	16.5±0.7	38.3±2.9	50.4±1.8	16.2±1.2
Cci	ICMP 12953	0.0±0	8±1.4	27.3±0.4	51.7±3.8	61.5±4.5	25.5±1
Cci	PR432	3.3±2.6	14.4±2.9	33.5±3.6	49.4±4	60.5±3.6	28.5±3.1
C. sp.	PR428	3.1±2.5	16.8±3.2	41.4±2.8	47.5±1.8	85.0±1.2	33.6±3.4
Cc	ICMP 18542	1.0±0	11.5±1.2	35±1.4	41.5±0.7	63.0±3.5	43±9.5
Cg	PR220	0.0±0	4.0±1.4	28.8±0.4	57.3±1.2	64.5±6.6	56.5±3.7
Cg	PT808	1.0±0	12.0±1.5	31±0	56.2±1.9	70±2.2	54±3.7

## Sheet: Table S3
					Homogeneous groups									Homogeneous groups
		Conidial size (µm)			By isolate			By group			Hyphal appressoria size (µm)			By isolate			By group
Isolate	Species	Length (l)	Width (w)	l/w	l	w	l/w	l	w	l/w	Length (l)	Width (w)	l/w	l	w	l/w	l	w	l/w
Ang29	Ck	(10.5-)11-11.8-12.5(-13.5)	(4-)5-5.4-5.9(-6.5)	(1.8-)2-2.2-2.5(-2.8)	ab	defg	ab				(7-)9-10.3-11(-20)	(5.5-)6-6.9-7.5(-9.5)	(1-)1.3-1.5-1.7(-2.9)	abc	bcd	ab
Ang67	Ck	(11-)13.5-14.1-14.5(-17)	(4.5-)5.5-5.5-5.5(-6.5)	(2.2-)2.5-2.6-2.7(-3.1)	cde	fg	bcd				(7.5-)9-10-10.8(-13.5)	(4.5-)6.5-7-7.8(-9.5)	(1.1-)1.3-1.5-1.7(-1.9)	abc	bcd	ab
Bur2	Ck	(11-)12.5-13.5-14.4(-18.5)	(4.5-)5.5-5.9-6.5(-6.5)	(1.8-)2.1-2.3-2.4(-4.1)	cd	h	abc				(7.5-)9.5-10.4-11(-13.5)	(5.5-)7-7.7-8.5(-10)	(1-)1.2-1.4-1.6(-2)	abc	d	ab
Cam1	Ck	(13-)14-14.6-15(-16.5)	(4.5-)5-5.5-5.6(-6)	(2.2-)2.5-2.7-2.8(-3.3)	cde	efg	cde				(7.5-)9.1-10.2-11(-13.5)	(5.5-)6.6-7.6-8(-13)	(1-)1.2-1.4-1.6(-1.8)	abc	d	ab
Cam5	Ck	(10-)11-11.7-12.3(-14)	(4.5-)4.8-5-5(-5.5)	(2-)2.2-2.4-2.5(-3.1)	a	cd	abc				(7.5-)8.5-9.9-11.5(-13)	(4.5-)5.5-5.9-6.3(-7.5)	(1.1-)1.5-1.7-1.9(-2.4)	abc	ab	bc
Eti20	Ck	(13-)14.5-15.5-16(-20.5)	(3.5-)4.5-5.2-5.5(-7)	(2.1-)2.6-3-3.3(-4.6)	e	cdefg	efg				(7.5-)8.5-9.9-10.9(-14)	(5-)6.5-7-7(-11.5)	(1-)1.3-1.4-1.6(-1.8)	abc	bcd	ab
Mal2	Ck	(12-)15.6-18.1-19.8(-26.5)	(3.5-)4.5-5.1-5.5(-6)	(2.5-)2.9-3.7-4.3(-5.9)	g	cde	h				(7-)9.5-11.4-13(-19.5)	(4.5-)6.5-7.4-8(-12)	(1.1-)1.3-1.6-1.7(-2.8)	bc	d	b
Que2	Ck	(13-)14-17.2-18.5(-24.5)	(4.5-)4.5-5.2-5.5(-7)	(2.4-)3-3.3-3.6(-4.9)	fg	cdefg	fgh				(7-)10-11.8-13(-19)	(4.5-)6-7.3-8.5(-12)	(1-)1.3-1.7-1.9(-2.5)	c	cd	bc
Rua1	Ck	(10.5-)13-14.9-16.3(-23)	(4-)4.5-4.9-5.3(-6.5)	(2-)2.7-3-3.5(-4.2)	e	c	fg				(8-)9.6-10.7-11.5(-14.5)	(5.5-)6-6.4-6.5(-8)	(1.2-)1.5-1.7-1.9(-2.5)	bc	abc	bc
Tan2	Ck	(13-)14.5-15.7-16(-20.5)	(4-)5-5.2-5.5(-6.5)	(2.2-)2.8-3.1-3.4(-4.1)	ef	cdefg	efg				(7.5-)9.5-11.5-12.5(-19)	(5.5-)7-7.7-8.5(-11.5)	(1-)1.2-1.5-1.8(-2.7)	c	d	ab
Uga7	Ck	(12-)14.1-15.1-16(-18)	(4-)5-5.1-5.5(-6)	(2.2-)2.6-3-3.2(-4)	e	cdef	def				(7-)8.5-9.9-11.5(-14)	(5-)5.5-6.2-6.5(-9.5)	(1.1-)1.3-1.6-1.8(-2.2)	abc	abc	abc
ICMP 18539	Cci	(9-)10-10.8-11.5(-12.5)	(4-)5-5.2-5.5(-6)	(1.5-)1.9-2.1-2.3(-2.8)	a	cdef	a				(7-)10-10.8-12.5(-13)	(5.5-)6.5-7.2-7.5(-9)	(1-)1.3-1.5-1.7(-1.9)	bc	cd	ab
ICMP 18534	Cci	(11-)12.4-13.4-14.5(-16)	(3-)3.5-4.2-4.5(-6)	(2-)2.8-3.3-3.9(-5)	bcd	a	fgh				(7-)8.9-9.9-10.6(-13.5)	(4.5-)4.5-5.2-5.6(-7)	(1.3-)1.5-2-2.2(-3)	abc	a	c
CBS 237.49(*)	Cci	(12.5-)13.9-14.4-15(-17.5)	(3.5-)4.5-4.8-5(-5.5)	(2.5-)2.8-3-3.2(-3.9)	cde	bc	efg				(6.5-)7.5-8.4-9.5(-11.5)	(5.5-)6-6.9-7.6(-8.5)	(1-)1.1-1.2-1.3(-1.6)	a	bcd	a
ICMP 12953	Cci	(10.5-)13-13.4-14.4(-15.5)	(5-)5.5-5.6-6(-6)	(1.8-)2.2-2.4-2.5(-3.1)	cd	gh	abc				(8-)9-10.5-12(-12.5)	(5.5-)7.3-7.6-8.3(-8.5)	(1.1-)1.3-1.4-1.4(-2.2)	abc	cd	ab
PR432	Cci	(11-)12.5-13.3-14(-15.5)	(4.5-)5.5-5.9-6.3(-7)	(1.6-)2.1-2.3-2.5(-3.4)	bc	h	ab				(6.5-)8-9.2-10(-12)	(4.5-)5.8-6.3-7(-7.5)	(1.1-)1.3-1.5-1.6(-2.2)	ab	abc	ab
PR428	C. sp.	(10.5-)13.4-14.8-16.1(-19.5)	(3.5-)4-4.5-5(-5.5)	(2.1-)3-3.4-3.6(-4.9)	de	ab	gh				(6.5-)7.5-8.7-9.1(-12)	(4.5-)5.5-6.2-6.6(-8.5)	(1.1-)1.2-1.4-1.5(-2.4)	a	abc	ab
	CBD	(10-)13-14.6-15.5(-26.5)	(3.5-)5-5.2-5.5(-7)	(1.8-)2.4-2.8-3.1(-5.9)				b	b	b	(7-)9-10.8-12(-20)	(4.5-)6-7.1-7.6(-13)	(1-)1.3-1.6-1.8(-2.9)				b	b	a
	Non CBD	(9-)12-13.1-14.5(-19.5)	(3-)4.5-5.1-5.5(-7)	(1.5-)2.2-2.7-3.1(-5)				a	a	a	(6.5-)8-9.5-11(-13.5)	(4.5-)5.5-6.5-7.5(-9)	(1-)1.3-1.5-1.7(-3)				a	a	a

## Sheet: Table S4
Species (as in GenBank)	Culture	Host	Country	Acession numbers
				tub2	gs	ApMat	apn25L	cas1	cellwall	mat1-2-1	siRNA	vosA
C. aotearoa	ICMP 18537; C1282.4	Coprosma sp.	New Zealand	JX010420	JX010113	HE655663	HE657347	MH346051	MH346068	HE657427	MH346087	MH346104
C. camelliae	ICMP 18542; C1291; CG02g	Camellia sagraena cv. Rosea	USA	JX010429	JX010118	HE655659	HE657343	MH346052	MH346069	HE657423	MH346088	MH346105
C. camelliae	LC1364; CGMCC3.14925	Camellia sinensis, pathogen	China	KJ955230	KJ954932	KJ954497	-	-	-	-	-	-
C. clidemiae	ICMP 18658; C1317.1	Clidemia hirta	USA (Hawai)	JX010438	JX010129	KC888929	-	-	-	-	-	-
C. fructivorum (syn. Glomerella rufomaculans var. vaccinii)	CBS 124.22(*); ICMP19122	Vaccinium sp.	USA	JX145176	JX010134	JX145278	-	-	-	-	-	-
C. fructivorum	CBS 133121; Coll1081	Vaccinium macrocarpon	USA	JX145183	-	JX145282	-	-	-	-	-	-
C. fructivorum	CBS 133124; Coll886	Vaccinium oxycoccos	USA	JX145212	-	JX145303	-	-	-	-	-	-
C. fructivorum	CBS 133125; Coll1414	Vaccinium macrocarpon	USA	JX145196	-	JX145300	-	-	-	-	-	-
C. fructivorum	CBS 133126; Coll1164	Vaccinium macrocarpon	USA	JX145189	-	JX145284	-	-	-	-	-	-
C. fructivorum	CBS 133127; Coll445	Vaccinium macrocarpon	USA	JX145202	-	JX145288	-	-	-	-	-	-
C. fructivorum	CBS 133128; Coll1002	Vaccinium macrocarpon	Canada	JX145177	-	JX145279	-	-	-	-	-	-
C. fructivorum	CBS 133130; Coll864	Rhexia virginica	USA	JX145207	-	JX145305	-	-	-	-	-	-
C. fructivorum	CBS 133133; Coll21	Vaccinium macrocarpon	USA	JX145200	-	JX145301	-	-	-	-	-	-
C. fructivorum	CBS 133135; Coll1092	Vaccinium macrocarpon	USA	JX145184	-	JX145283	-	-	-	-	-	-
C. fructivorum	Coll1004	Vaccinium macrocarpon	Canada	JX145178	-	JX145280	-	-	-	-	-	-
C. fructivorum	Coll1062	Vaccinium macrocarpon	USA	JX145182	-	JX145281	-	-	-	-	-	-
C. fructivorum	Coll116	Vaccinium macrocarpon	USA	JX145188	-	JX145299	-	-	-	-	-	-
C. fructivorum	Coll1178	Vaccinium macrocarpon	USA	JX145190	-	JX145285	-	-	-	-	-	-
C. fructivorum	Coll1190	Vaccinium macrocarpon	USA	JX145191	-	JX145286	-	-	-	-	-	-
C. fructivorum	Coll1216	Vaccinium macrocarpon	USA	JX145192	-	JX145287	-	-	-	-	-	-
C. fructivorum	Coll873	Vaccinium macrocarpon	USA	JX145208	-	JX145289	-	-	-	-	-	-
C. gloeosporioides	PR220	Olea europaea	Portugal	FR719889	FR719911	FR718805	FR719130	MH346053	MH346070	FR719846	MH346089	MH346106
C. helleniense	CBS 142418; CPC 26844	Poncirus trifoliata	Greece	KY856528	-	-	-	-	-	-	-	-
C. helleniense	CBS 142419; CPC 27107	Citrus reticulata	Greece	KY856529	-	-	-	-	-	-	-	-
C. jiangxiense	LC3460; CGMCC3.17362; LF684	Camellia sinensis, endophyte	China	KJ955345	KJ955048	KJ954604	-	-	-	-	-	-
C. jiangxiense	LC3463; CGMCC3.17363; LF687	Camellia sinensis, pathogen	China	KJ955348	KJ955051	KJ954607	-	-	-	-	-	-
C. kahawae s.l.	MAFF 306775	unknown	unknown	-	-	LC217792	-	-	-	-	-	-
C. kahawae s.l.	10 MILANO B	Olea europaea	Italy	KX757974	-	-	-	-	-	-	-	-
C. kahawae s.l.	Cg128	Fragaria sp.	Japan	KX513898	-	-	-	-	-	-	-	-
C. kahawae s.l.	Cg129	Fragaria sp.	Japan	KX513889	-	-	-	-	-	-	-	-
C. kahawae s.l.	Cg190	Fragaria sp.	Japan	KX513905	-	-	-	-	-	-	-	-
C. kahawae s.l.	CG217	Capsicum annuum	India	HG764600	-	-	-	-	-	-	-	-
C. kahawae s.l.	Cg303	Fragaria sp.	Japan	KX513900	-	-	-	-	-	-	-	-
C. kahawae s.l.	OCAC11	Elettaria cardamomum	India	KJ813480	-	-	-	-	-	-	-	-
C. kahawae s.l.	OCAC13	Elettaria cardamomum	India	KJ813478	-	-	-	-	-	-	-	-
C. kahawae s.l.	OCAC17	Elettaria cardamomum	India	KJ813479	-	-	-	-	-	-	-	-
C. kahawae s.l.	OCAC5	Elettaria cardamomum	India	KJ813482	-	-	-	-	-	-	-	-
C. kahawae s.l.	OCAC6	Elettaria cardamomum	India	KJ813481	-	-	-	-	-	-	-	-
C. kahawae s.l.	OCsC2	Ricinus communis	India	KU239324	-	KU239771	-	-	-	-	-	-
C. kahawae s.l.	PK	Livistona chinensis	China	MG717324	-	MG717326	-	-	-	-	-	-
C. kahawae s.l.	S8	Morus alba	China	MF033882	-	-	-	-	-	-	-	-
C. kahawae s.l.	UTFC 225	Elaeagnus pungens var. Freerici	Iran	KR905722	-	-	-	-	-	-	-	-
C. kahawae s.l.	UTFC 226	Carpinus betulus	Iran	KR905723	-	-	-	-	-	-	-	-
C. kahawae s.l.	UTFC 227	Smilax excelsa	Iran	KR905724	-	-	-	-	-	-	-	-
C. kahawae s.l.	UTFC 228	Solanum melongena	Iran	KR905725	KT189670	-	-	-	-	-	-	-
C. kahawae subsp. cigarro	C022-1	Rubus glaucus	Colombia	KJ001124	KJ001117	-	-	-	-	-	-	-
C. kahawae subsp. cigarro	CBS 111861; STE-U2191	Leucospermum sp.	USA	KC297080	KC297012	-	-	-	-	-	-	-
C. kahawae subsp. cigarro	CBS 112984; ICMP17932; STE-U4445; JT1096	Banksia sp.	Portugal	KC297082	KC297014	-	-	-	-	-	-	-
C. kahawae subsp. cigarro	CBS 114499; STE-U2192	Leucospermum sp.	USA	KC297081	KC297013	-	-	-	-	-	-	-
C. kahawae subsp. cigarro	CBS 115194; STE-U5196; JT1096	Banksia sp.	Spain	KC297083	KC297011	-	-	-	-	-	-	-
C. kahawae subsp. cigarro	CD024t	Rubus glaucus	Colombia	KC860024	KC860019	-	-	-	-	-	-	-
C. kahawae subsp. cigarro	Coll-8	Citrus reticulata	Itally	KU605630	-	-	-	-	-	-	-	-
C. kahawae subsp. cigarro	F317	Olea europaea	Italy	KC425711	KF170408	-	-	-	-	-	-	-
C. kahawae subsp. cigarro	H043	Rubus glaucus	Colombia	KC860022	KC860015	-	-	-	-	-	-	-
C. kahawae subsp. cigarro	ICMP 12952; 1200-1	Persea americana	New Zealand	JX010426	JX010126	-	-	-	-	-	-	-
C. kahawae subsp. cigarro	ICMP 12953; 1206-3	Persea americana	New Zealand	HE655602	MH346037	HE655656	HE657340	MH346057	MH346074	HE657420	MH346093	MH346110
C. kahawae subsp. cigarro	ICMP 18534; C1252.12	Kunzea ericoides	New Zealand	JX010427	JX010116	HE655657	HE657341	MH346056	MH346073	HE657421	MH346092	MH346109
C. kahawae subsp. cigarro	ICMP 18539; C1262.12	Olea europaea	Australia	JX010434	JX010132	HE655658	HE657342	MH346054	MH346071	HE657422	MH346090	MH346107
C. kahawae subsp. cigarro	IMI 359911; ICMP17931; CBS12988; C1275.17	Dryas octopetala	Switzerland	JX010428	JX010121	-	-	-	-	-	-	-
C. kahawae subsp. cigarro	Isol.53	Olea europaea	Italy	KC425710	KF170407	-	-	-	-	-	-	-
C. kahawae subsp. cigarro	Lch-35-4	Fragaria sp.	China	KP339265	-	KP339299	-	-	-	-	-	-
C. kahawae subsp. cigarro	MAFF 244315	Malus domestica	Japan	-	-	LC217770
C. kahawae subsp. cigarro	PR432	Mangifera indica	Portugal	HE655606	MH346038	HE655660	HE657344	MH346058	MH346075	HE657424	MH346094	MH346111
C. kahawae subsp. cigarro	Q025	Rubus glaucus	Colombia	KJ001125	KJ001118	-	-	-	-	-	-	-
C. kahawae subsp. cigarro	Q041	Rubus glaucus	Colombia	KJ001126	KJ001119	-	-	-	-	-	-	-
C. kahawae subsp. cigarro	R019	Rubus glaucus	Colombia	KC860023	KC860017	-	-	-	-	-	-	-
C. kahawae subsp. cigarro	R046	Rubus glaucus	Colombia	KC860026	KC860018	-	-	-	-	-	-	-
C. kahawae subsp. cigarro	S007-3	Rubus glaucus	Colombia	KC860027	KC860014	-	-	-	-	-	-	-
C. kahawae subsp. cigarro	VC097	Rubus glaucus	Colombia	KC860025	KC860021	-	-	-	-	-	-	-
C. kahawae subsp. cigarro (syn. Glomerella cingulata var. migrans)	CBS 237.49(*); ICMP17922; C1275.8	Hypericum perforatum	Germany	JX010432	JX010120	HE655655	HE657339	MH346055	MH346072	HE657419	MH346091	MH346108
C. kahawae subsp. kahawae	Ang29	Coffea arabica	Angola	HE655534	MH346040	MH346046	MH346049	MH346060	MH346077	HE657352	MH346096	MH346113
C. kahawae subsp. kahawae	Ang67	Coffea arabica	Angola	MH346036	MH346041	MH346047	MH346050	MH346061	MH346078	MH346086	MH346097	MH346114
C. kahawae subsp. kahawae	Bur2	Coffea arabica	Burundi	FR719900	FR719919	FR718816	FR719146	MH346062	MH346079	FR719856	MH346098	MH346115
C. kahawae subsp. kahawae	Cam1	Coffea arabica	Cameroon	HE655551	MH346042	HE655624	HE657308	MH346063	MH346080	HE657369	MH346099	MH346116
C. kahawae subsp. kahawae	Cam5	Coffea arabica	Cameroon	HE655553	MH346043	HE655626	HE657310	MH346064	MH346081	HE657371	MH346100	MH346117
C. kahawae subsp. kahawae	CBS 982.69; ICMP17915	Coffea arabica	Angola	JX010435	JX010125	-	-	-	-	-	-	-
C. kahawae subsp. kahawae	GJS08211	Coffea arabica	Cameroon	KC735137	-	KC735134	-	-	-	-	-	-
C. kahawae subsp. kahawae	GJS08214	Coffea arabica	Cameroon	KC735138	-	KC735135	-	-	-	-	-	-
C. kahawae subsp. kahawae	GJS08216	Coffea arabica	Cameroon	KC735139	-	KC735136	-	-	-	-	-	-
C. kahawae subsp. kahawae	IMI 301220; ICMP17811	Coffea arabica	Malawi	JX010430	JX010131	-	-	-	-	-	-	-
C. kahawae subsp. kahawae	IMI 319418; ICMP17816	Coffea arabica	Kenya	JX010444	JX010130	JQ894579	-	-	-	-	-	-
C. kahawae subsp. kahawae	IMI 361501; ICMP17905	Coffea arabica	Cameroon	JX010431	JX010127	-	-	-	-	-	-	-
C. kahawae subsp. kahawae	Mal2	Coffea arabica	Malawi	FR719901	FR719920	FR718817	FR719147	MH346065	MH346082	FR719857	MH346101	MH346118
C. kahawae subsp. kahawae	Que2	Coffea arabica	Kenya	FR719902	FR719921	FR718818	FR719148	MH346066	MH346083	FR719858	MH346102	MH346119
C. kahawae subsp. kahawae	Uga7	Coffea arabica	Uganda	HE655592	MH346044	HE655646	HE657330	MH346067	MH346084	HE657410	MH346103	MH346120
C. rhexiae	CBS 133129; Coll1470	Rhexia virginica	USA	JX145197	-	JX145304	-	-	-	-	-	-
C. rhexiae	CBS 133131; Coll952	Rhexia virginica	USA	JX145218	-	JX145294	-	-	-	-	-	-
C. rhexiae	CBS 133132; Coll877	Vaccinium macrocarpon	USA	JX145209	-	JX145302	-	-	-	-	-	-
C. rhexiae	CBS 133134; Coll1026	Rhexia virginica	USA	JX145179	-	JX145290	-	-	-	-	-	-
C. rhexiae	CBS 133136; Coll1034	Vaccinium macrocarpon	USA	JX145180	-	JX145291	-	-	-	-	-	-
C. rhexiae	Coll1038	Rhexia virginica	USA	JX145220	-	JX145295	-	-	-	-	-	-
C. rhexiae	Coll1041	Vaccinium macrocarpon	USA	JX145181	-	JX145292	-	-	-	-	-	-
C. rhexiae	Coll1306	Rhexia virginica	USA	JX145194	-	JX145293	-	-	-	-	-	-
C. temperatum	CBS 133120; Coll1103; BPI884098	Vaccinium macrocarpon	USA	JX145186	-	JX145297	-	-	-	-	-	-
C. temperatum	CBS 133122; Coll883; BPI884100	Vaccinium macrocarpon	USA	JX145211	-	JX145298	-	-	-	-	-	-
C. wuxiense	JS1A32, CGMCC 3.17894; JS1A44	Camellia sinensis	China	KU252200	KU252101	KU251722	-	-	-	-	-	-
Colletotrichum sp.	SC3A3; CGMCC 3.17890	Camellia sinensis	China	KU252202	KU252100	KU251730	-	-	-	-	-	-
Colletotrichum sp.	2016-1-3; UBOCC:A-117286	Juglans regia	France	MG666293	MG666577	MG666578	-	-	-	-	-	-
Colletotrichum sp.	Co-166	Malus domestica	Japan	-	-	LC217820	-	-	-	-	-	-
Colletotrichum sp.	Co-167	Malus domestica	Japan	-	-	LC217821	-	-	-	-	-	-
Colletotrichum sp.	Co-177	Malus domestica	Japan	-	-	LC217830	-	-	-	-	-	-
Colletotrichum sp.	Co-193	Malus domestica	Japan	-	-	LC217841	-	-	-	-	-	-
Colletotrichum sp.	PR428	Camellia japonica	Portugal	MH346035	MH346039	MH346045	MH346048	MH346059	MH346076	MH346085	MH346095	MH346112
							96

## Sheet: Table S5
Supplementary Table 5 - Summary of structural predictions of cell wall protein of Coffee Berry Disease (CBD)-causing isolates and non CBD-causing isolates
Strutural predictions	CBD causing isolates	non CBD causing isolates
Number of predicted domains	2 domain	2 domain
Best template	5e7xA, p-value 3.26e-04	5e7xA, p-value 3.55e-04
Overall uGDT (GDT)*:	138(48)	145(47)
Residues modeled	283(100%)	306(100%)
Positions predicted as disordered	145(51%)	168(54%)
Secondary structure**	56%H, 0%E, 43%C	53%H, 0%E, 46%C
Solvent accessibility***	18%E, 59%M, 22%B	15%E, 59%M, 25%B
* uGDT is the unnormalized GDT (Global Distance Test) score, it is a measures of the absolute model quality. For a protein with >100 residues, uGDT>50 is a good indicator. If a model has good uGDT (>50) but bad GDT (<50), it indicates that only a small portion of the model may be good.
** H, E, and C represent Helix, Beta-sheet and Loop, respectively.
*** Buried, Medium and Exposed are also abbreviated as B, M and E, respectively

## Sheet: Table S6
Identity	Isolate	Genome size (Mbp)	Homogeneous groups (by isolate)	Homogeneous groups (by group)
Ck	Ang6	80.3±0.8	cdefg	c
Ck	Ang29	85.3±1.0	fgh
Ck	Ang67	86.9±2.0	gh
Ck	Bur2	79.5±3.0	bcdef
Ck	Cam1	84.3±1.0	fgh
Ck	Cam2	84.6±1.6	fgh
Ck	Cam5	87.3±3.9	h
Ck	Eti3	80.1±3.3	cdefg
Ck	Eti9	77.3±2.6	bcde
Ck	Mal2	88.6±2.7	h
Ck	Que2	79.1±4.6	bcdef
Ck	Tan2	76.8±2.2	bcde
Ck	Tan13	83.0±2.4	efgh
Ck	Uga2	82.2±0.9	defgh
Ck	Uga5	82.4±1.9	defgh
Ck	Uga6	82.2±2.2	defgh
Ck	Uga9	83.8±1.9	efgh
Ck	Zim1	84.4±1.2	fgh
Ck	Zim12	82.2±1.3	cefgh
Cci	CBS237.49	74.1±0.5	abc	b
Cci	ICMP 12953	73.1±2.4	ab
Cci	ICMP 18534	72.9±1.1	ab
Cci	ICMP 18539	71.7±6.0	a
Cci	PR432	75.6±0.8	abcd
C. sp.	PR428	72.9±1.9	ab	ab
Cc	ICMP 18542	88.7±5.4	h	d
Cg	PR220	72.4±1.0	ab	a
Cg	PT808	68.2±1.7	a

## Sheet: Table S7
Supplementary Table 7 - Primers used in this study
Locus	Product name	Primer name	Direction	Sequence (5’-3’)	Reference
apMat	intergenic spacer between the 3’ end of the Apn2 gene and the mating type gene mat1-2-1	AM-F	Forward	TCATTCTACGTATGTGCCCG	1
apMat	intergenic spacer between the 3’ end of the Apn2 gene and the mating type gene mat1-2-1	AM-R	Reverse	CCAGAAATACACCGAACTTGC	1
apn25L	part of Apn2 gene	A5L-F	Forward	CAAGCGACGAAGTATACGAG	1
apn25L	part of Apn2 gene	A5L-R	Reverse	GCATCACGGGAATAACTAGG	1
cas1	appressorium specific protein	cas1-F	Forward	AGCAGTCTCTTCAGTTCTTCTC	This study
cas1	appressorium specific protein	cas1-R	Reverse	CAATCCCACCAGTTCTCAATC	This study
cellwall	cell wall protein	cellwall-F	Forward	TCGGCACAGACACATTCAAC	This study
cellwall	cell wall protein	cellwall-R	Reverse	GCAAGGAGTATCCCGGTCTG	This study
gs	intron 2 of the glutamine synthetase gene	GSF1	Forward	ATGGCCGAGTACATCTGG	2
gs	intron 2 of the glutamine synthetase gene	GSR1	Reverse	GAACCGTCGAAGTTCCAC	2
mat1-2-1	mating-type gene	CM-F	Forward	TCTACCTCATCGACGCTGCT	1
mat1-2-1	mating-type gene	M5L-R	Reverse	GACCCTTCTATGAACGAGCC	1
tub2	beta-tubulin	T1	Forward	AACATGCGTGAGATTGTAAGT	3
tub2	beta-tubulin	T2	Reverse	TAGTGACCCTTGGCCCAGTTG	3
siRNA	a putative argonaute siRNA chaperone complex subunit	siRNA-F	Forward	GGTCGTCAAACGGTCCAAC	This study
siRNA	a putative argonaute siRNA chaperone complex subunit	siRNA-F2	Forward	CCTACGGCTCTTCCCAAATC	This study
siRNA	a putative argonaute siRNA chaperone complex subunit	siRNA-R	Reverse	ACGGGCTCCTTGAAGTGC	This study
vosA	developmental regulator	vosA-F	Forward	CTACAGCCAGTCCATCCCAC	This study
vosA	developmental regulator	vosA-R	Reverse	TGCTAGTTGACGTTGTTTTGGG	This study
